# Supplementary material for: MicroRNAs signatures as potential molecular markers in mild cognitive impairment: a meta-analysis
Source: Front Aging Neurosci. 2025 Jan 15;16:1524622. doi: 10.3389/fnagi.2024.1524622 (PMC11774935; doi:10.3389/fnagi.2024.1524622)
Supplement: Supplementary file 1 [file Table_1.XLSX]

## Sheet: Supplemantary 2
Consistent upregulation										Consistent downregulation
Biological Process					Cellular component					Biological Process					Cellular component
GO Category	p-value	#genes	#miRNAs		GO Category	p-value	#genes	#miRNAs		GO Category	p-value	#genes	#miRNAs		GO Category	p-value	#genes	#miRNAs
cellular nitrogen compound metabolic process	1.40915e-74	590	5		organelle	7.84909e-171	1181	6		cellular nitrogen compound metabolic process	1.00608e-81	676	3		organelle	2.37964e-156	1305	3
biosynthetic process	1.6993e-51	488	6		cellular_component	1.03743e-38	1559	6		biosynthetic process	5.23554e-55	556	3		cellular_component	1.96074e-37	1805	3
cellular protein modification process	1.74479e-41	314	6		cytosol	1.4783e-38	367	6		cellular protein modification process	8.08983e-54	378	2		nucleoplasm	2.43377e-37	220	3
gene expression	1.80262e-36	112	5		nucleoplasm	2.6315e-29	183	5		gene expression	4.74614e-53	144	2		cytosol	1.44722e-34	399	3
symbiosis, encompassing mutualism through parasitism	2.23886e-34	106	5		protein complex	6.51251e-29	433	6		symbiosis encompassing mutualism through parasitism	1.77607e-30	109	3		protein complex	8.10196e-32	499	3
viral process	2.48669e-34	98	5		focal adhesion	4.2258e-06	79	4		viral process	3.45343e-30	100	3		microtubule organizing center	0.00241663	58	3
biological_process	3.29217e-27	1498	6		microtubule organizing center	0.000182227	55	4		biological_process	2.82126e-29	1744	3		box C/D snoRNP complex	0.0195558	3	2
catabolic process	4.84426e-22	233	5		box C/D snoRNP complex	0.010761	3	1		mitotic cell cycle	1.1753e-27	88	2		nuclear pore	0.042503	20	2
small molecule metabolic process	5.42315e-21	260	5							neurotrophin TRK receptor signaling pathway	5.78274e-26	63	3
neurotrophin TRK receptor signaling pathway	9.3309e-19	50	4							catabolic process	6.30383e-25	269	3
mitotic cell cycle	1.32915e-18	68	5							small molecule metabolic process	1.40773e-23	300	3
response to stress	9.81882e-18	256	5							membrane organization	3.23096e-19	104	3
membrane organization	2.78586e-16	89	4		Molecular function					Fc-epsilon receptor signaling pathway	8.26534e-18	40	2		Molecular function
nucleobase-containing compound catabolic process	1.4899e-14	117	4		GO Category	p-value	#genes	#miRNAs		response to stress	1.99223e-17	287	3		GO Category	p-value	#genes	#miRNAs
cellular component assembly	9.09257e-14	153	6		ion binding	3.78201e-63	683	6		macromolecular complex assembly	1.48361e-16	134	3		ion binding	7.11072e-61	763	3
macromolecular complex assembly	2.20595e-13	113	6		molecular_function	4.97266e-41	1550	6		cellular component assembly	5.29184e-16	178	3		molecular_function	3.42291e-44	1804	3
cell death	6.41021e-13	118	4		RNA binding	6.53822e-37	280	6		cellular protein metabolic process	2.60201e-12	69	2		enzyme binding	3.31741e-26	206	3
Fc-epsilon receptor signaling pathway	2.29203e-12	31	4		enzyme binding	1.8226e-31	197	6		mitotic nuclear envelope disassembly	1.65839e-11	16	2		RNA binding	6.87157e-25	279	2
epidermal growth factor receptor signaling pathway	3.71376e-12	41	4		poly(A) RNA binding	2.92495e-20	234	6		epidermal growth factor receptor signaling pathway	3.4679e-11	43	3		protein binding transcription factor activity	4.07846e-18	90	2
transcription, DNA-templated	3.71376e-12	277	5		protein binding transcription factor activity	2.64903e-13	73	5		TRIF-dependent toll-like receptor signaling pathway	6.96302e-11	21	2		nucleic acid binding transcription factor activity	4.17675e-11	131	3
blood coagulation	3.96076e-12	64	4		cytoskeletal protein binding	5.6692e-12	102	4		nucleobase-containing compound catabolic process	9.37921e-11	119	3		poly(A) RNA binding	1.53451e-09	223	2
cellular component disassembly involved in execution phase of apoptosis	8.29289e-12	17	2		nucleic acid binding transcription factor activity	8.37911e-10	113	5		transforming growth factor beta receptor signaling pathway	2.08441e-10	45	3		cytoskeletal protein binding	6.12452e-06	95	3
Fc-gamma receptor signaling pathway involved in phagocytosis	4.39724e-09	18	3		enzyme regulator activity	4.90686e-05	87	4		mRNA metabolic process	5.28264e-10	39	2		transcription coactivator activity	5.51203e-05	55	2
mitotic nuclear envelope disassembly	7.53798e-09	13	3		protein kinase binding	0.0355557	65	5		MyD88-independent toll-like receptor signaling pathway	7.40972e-10	21	2		ligase activity	0.00336748	79	2
mRNA metabolic process	7.53798e-09	34	4		transcription factor binding	0.036255	66	5		DNA metabolic process	9.02391e-10	108	3		transcription factor binding	0.00481027	79	3
protein complex assembly	7.53798e-09	92	6							protein complex assembly	1.29482e-09	105	3		enzyme regulator activity	0.00518275	89	3
fibroblast growth factor receptor signaling pathway	9.72407e-09	35	4							cell death	1.33758e-09	121	3		SMAD binding	0.0191929	17	2
RNA metabolic process	1.10315e-08	38	4							toll-like receptor 3 signaling pathway	1.42448e-09	22	2		nucleocytoplasmic transporter activity	0.023842	8	2
platelet activation	1.25499e-08	34	4							transcription initiation from RNA polymerase II promoter	8.8034e-09	43	2
immune system process	2.36977e-08	166	6							fibroblast growth factor receptor signaling pathway	1.09393e-08	38	2
DNA metabolic process	3.19243e-08	92	5							toll-like receptor 10 signaling pathway	1.54459e-08	17	2
regulation of transcription from RNA polymerase II promoter in response to hypoxia	4.90517e-08	11	3							regulation of glucose transport	1.85681e-08	13	2
intrinsic apoptotic signaling pathway	6.00944e-08	19	4							RNA metabolic process	1.85681e-08	41	2
cellular protein metabolic process	7.49722e-08	53	4							transcription DNA-templated	4.569e-08	293	3
cell junction organization	5.33038e-06	26	4							toll-like receptor TLR1:TLR2 signaling pathway	4.5949e-08	17	2
transforming growth factor beta receptor signaling pathway	5.33038e-06	33	4							toll-like receptor TLR6:TLR2 signaling pathway	4.5949e-08	17	2
protein N-linked glycosylation via asparagine	6.2355e-06	19	4							post-translational protein modification	8.39206e-08	29	2
termination of RNA polymerase II transcription	9.75476e-06	12	3							toll-like receptor 5 signaling pathway	1.34811e-07	17	2
insulin receptor signaling pathway	1.80038e-05	28	4							toll-like receptor 4 signaling pathway	1.69595e-07	22	2
mRNA 3'-end processing	2.30127e-05	11	3							hexose transport	1.89451e-07	13	2
phosphatidylinositol-mediated signaling	2.54693e-05	23	4							toll-like receptor signaling pathway	2.56856e-07	24	2
generation of precursor metabolites and energy	2.99355e-05	42	5							blood coagulation	5.50928e-07	58	3
cell junction assembly	5.72584e-05	13	2							immune system process	5.50928e-07	181	3
platelet degranulation	5.72584e-05	14	4							toll-like receptor 9 signaling pathway	5.88013e-07	17	2
post-translational protein modification	5.72584e-05	22	4							stress-activated MAPK cascade	1.49935e-06	15	2
cytoskeleton organization	5.72584e-05	76	5							Fc-gamma receptor signaling pathway involved in phagocytosis	1.49935e-06	16	3
regulation of glucose transport	7.17205e-05	9	3							protein N-linked glycosylation via asparagine	2.51704e-06	21	2
G1/S transition of mitotic cell cycle	0.000114774	28	4							intrinsic apoptotic signaling pathway	3.05242e-06	18	2
G2/M transition of mitotic cell cycle	0.000134137	23	4							toll-like receptor 2 signaling pathway	4.95586e-06	17	2
innate immune response	0.000150012	76	5							phosphatidylinositol-mediated signaling	6.73859e-06	26	2
mRNA splicing, via spliceosome	0.000239363	36	5							ribonucleoprotein complex assembly	1.32369e-05	28	2
extracellular matrix disassembly	0.000287523	17	4							positive regulation of protein insertion into mitochondrial membrane involved in apoptotic signaling pathway	1.77698e-05	10	2
ribonucleoprotein complex assembly	0.000300911	23	4							innate immune response	1.93447e-05	89	3
cholesterol biosynthetic process	0.00030123	13	2							nuclear-transcribed mRNA catabolic process deadenylation-dependent decay	2.68483e-05	15	2
hexose transport	0.00030123	9	3							insulin receptor signaling pathway	2.95096e-05	30	2
RNA splicing	0.000320471	43	5							cell cycle arrest	5.73817e-05	34	3
in utero embryonic development	0.000422931	47	5							cellular component disassembly involved in execution phase of apoptosis	6.04064e-05	11	2
cell cycle	0.000427105	100	5							G1/S transition of mitotic cell cycle	8.29251e-05	31	2
positive regulation of protein insertion into mitochondrial membrane involved in apoptotic signaling pathway	0.000458221	8	3							platelet activation	0.000109037	29	3
viral life cycle	0.000595973	16	3							carbohydrate metabolic process	0.000136491	118	3
mRNA processing	0.000872806	62	5							in utero embryonic development	0.000299788	53	2
chromatin organization	0.00112101	19	4							vitamin metabolic process	0.000332819	14	2
phosphatidylinositol biosynthetic process	0.00149658	12	1							COPI coating of Golgi vesicle	0.000375935	6	2
antigen processing and presentation of exogenous peptide antigen via MHC class II	0.00159474	18	4							regulation of defense response to virus by virus	0.000375935	8	2
cellular lipid metabolic process	0.00168209	18	3							water-soluble vitamin metabolic process	0.000375935	13	2
vesicle-mediated transport	0.00176533	101	5							protein targeting	0.000385523	41	2
cellular response to hypoxia	0.00194806	24	5							G2/M transition of mitotic cell cycle	0.000394638	24	2
response to virus	0.00202802	27	5							generation of precursor metabolites and energy	0.000394638	43	3
energy reserve metabolic process	0.0047022	14	2							MyD88-dependent toll-like receptor signaling pathway	0.000399881	17	2
cellular component movement	0.00580928	16	4							glycosaminoglycan metabolic process	0.000528481	17	2
TRIF-dependent toll-like receptor signaling pathway	0.00611882	10	3							regulation of transcription involved in G1/S transition of mitotic cell cycle	0.000986092	9	1
cytokine-mediated signaling pathway	0.00675008	36	5							platelet degranulation	0.00105929	13	3
transcription initiation from RNA polymerase II promoter	0.00750295	26	5							RNA splicing	0.00109553	46	3
toll-like receptor 10 signaling pathway	0.00764982	9	2							keratan sulfate metabolic process	0.00112613	8	1
nucleobase-containing small molecule metabolic process	0.00783478	10	3							nuclear-transcribed mRNA poly(A) tail shortening	0.00117799	10	2
Notch signaling pathway	0.00783478	27	4							post-Golgi vesicle-mediated transport	0.00125192	11	2
Notch receptor processing	0.00798747	8	3							cell cycle	0.0015712	110	2
post-Golgi vesicle-mediated transport	0.00913277	9	3							anaphase-promoting complex-dependent proteasomal ubiquitin-dependent protein catabolic process	0.00183046	15	1
androgen receptor signaling pathway	0.0122137	11	1							cellular component movement	0.00323877	18	2
toll-like receptor TLR1:TLR2 signaling pathway	0.0122137	9	2							mRNA transport	0.00323877	19	2
toll-like receptor TLR6:TLR2 signaling pathway	0.0122137	9	2							cell junction organization	0.0035749	22	3
COPII vesicle coating	0.0135215	6	2							cytokine-mediated signaling pathway	0.00382424	41	3
MyD88-independent toll-like receptor signaling pathway	0.0139611	10	3							regulation of ubiquitin-protein ligase activity involved in mitotic cell cycle	0.00404738	12	1
positive regulation of ubiquitin-protein ligase activity involved in mitotic cell cycle	0.0139611	10	4							activation of signaling protein activity involved in unfolded protein response	0.00405286	11	2
cofactor metabolic process	0.0169912	27	5							cell junction assembly	0.00405286	11	3
regulation of ubiquitin-protein ligase activity involved in mitotic cell cycle	0.0178324	10	4							transcription from RNA polymerase II promoter	0.00510022	76	2
toll-like receptor 5 signaling pathway	0.0188994	9	2							mRNA processing	0.00531843	66	2
activation of phospholipase C activity	0.0220725	10	3							regulation of interferon-gamma-mediated signaling pathway	0.0069843	6	2
negative regulation of extrinsic apoptotic signaling pathway	0.0220725	13	3							glucose transport	0.00812801	14	2
cell cycle arrest	0.0220725	24	3							negative regulation of transforming growth factor beta receptor signaling pathway	0.00812801	19	2
toll-like receptor 4 signaling pathway	0.0246637	12	3							inactivation of MAPK activity	0.00906239	12	1
vacuolar transport	0.0258155	12	2							protein polyubiquitination	0.00927827	25	2
protein targeting	0.0258155	31	4							vesicle-mediated transport	0.00927827	110	3
inositol phosphate metabolic process	0.0285073	7	3							protein ubiquitination	0.00977061	70	2
positive regulation of proteasomal ubiquitin-dependent protein catabolic process	0.0301553	14	3							nucleobase-containing small molecule interconversion	0.010387	5	1
negative regulation of axonogenesis	0.0311833	7	3							Ras protein signal transduction	0.0121384	18	2
antigen processing and presentation of exogenous peptide antigen via MHC class I	0.0311833	13	4							nucleocytoplasmic transport	0.0121384	44	2
carbohydrate metabolic process	0.0316859	91	5							positive regulation of interferon-beta production	0.0127038	9	2
phospholipid metabolic process	0.0337262	19	2							inositol phosphate metabolic process	0.0134782	8	2
toll-like receptor 9 signaling pathway	0.0339468	9	2							DNA damage response signal transduction by p53 class mediator resulting in cell cycle arrest	0.0139971	12	2
toll-like receptor 3 signaling pathway	0.0342013	10	3							multicellular organism growth	0.0139971	25	3
axon guidance	0.0343848	46	4							regulation of transcription from RNA polymerase II promoter in response to hypoxia	0.0142398	6	2
extracellular matrix organization	0.0358803	37	4							hippo signaling	0.0144366	11	2
apoptotic process	0.0358803	89	4							chromatin remodeling	0.0147796	21	2
leukocyte migration	0.0359103	14	4							glucose metabolic process	0.0152961	23	3
toll-like receptor signaling pathway	0.0360603	13	3							keratan sulfate biosynthetic process	0.016288	6	1
antigen processing and presentation of peptide antigen via MHC class I	0.0368425	19	4							JAK-STAT cascade involved in growth hormone signaling pathway	0.016288	6	1
DNA duplex unwinding	0.0371241	12	4							anatomical structure morphogenesis	0.016288	16	2
intracellular transport of virus	0.0391238	4	2							apoptotic signaling pathway	0.0167706	19	3
negative regulation of myeloid cell differentiation	0.0407057	8	2							protein targeting to membrane	0.0179473	8	2
NLS-bearing protein import into nucleus	0.0440295	5	2							antigen processing and presentation of exogenous peptide antigen via MHC class II	0.0179473	17	2
negative regulation of type I interferon production	0.0440295	6	2							cellular lipid metabolic process	0.0188549	17	2
anaphase-promoting complex-dependent proteasomal ubiquitin-dependent protein catabolic process	0.0440295	11	4							cellular metabolic process	0.0208962	22	2
nuclear-transcribed mRNA catabolic process, nonsense-mediated decay	0.0463649	16	3							negative regulation of translation involved in gene silencing by miRNA	0.0221091	6	2
establishment of integrated proviral latency	0.0499765	3	4							activation of MAPKK activity	0.0230212	15	2
										extracellular matrix disassembly	0.0305724	14	2
										positive regulation of ubiquitin-protein ligase activity involved in mitotic cell cycle	0.0329137	10	1
										energy reserve metabolic process	0.0402726	13	2
										nucleotide-binding oligomerization domain containing signaling pathway	0.0413706	5	1
										positive regulation of type I interferon production	0.0413706	10	2
										mRNA splicing via spliceosome	0.0415844	32	2
										retrograde vesicle-mediated transport Golgi to ER	0.0480028	9	2
										axon guidance	0.0492121	51	3

## Sheet: Supplementary Table 1
Supplementary Table 1. Meta-analysis result vote counting method
	Plasma exosome		Serum		Plasma
distinct_miRNAs	Yuzhe Sun (2023)	Xiaohuan Xia (2022)	Subodh Kumar (2017)	Daichi Shigemizu (2019)	Haining He (2021)	Mitsunori Kayano (2016)	Yota Tatara (2022)	No Groups common	No Groups up	No Groups down	Present in study
hsa-miR-4745-5p		up-regulated	up-regulated	down-regulated				3	2	1	,ERP133592, 2022,Kumar, 2017,GSE120584, 2019
hsa-miR-4433b-3p	down-regulated	up-regulated		up-regulated				3	2	1	,Sun, 2023,ERP133592, 2022,GSE120584, 2019
hsa-miR-125b-5p	down-regulated	up-regulated		up-regulated				3	2	1	,Sun, 2023,ERP133592, 2022,GSE120584, 2019
hsa-miR-191-3p				up-regulated	down-regulated		down-regulated	3	1	2	,GSE120584, 2019,GSE147232, 2020,Yota, 2023
hsa-miR-762			up-regulated	down-regulated			down-regulated	3	1	2	,Kumar, 2017,GSE120584, 2019,Yota, 2023
hsa-miR-1249-3p		down-regulated		up-regulated			down-regulated	3	1	2	,ERP133592, 2022,GSE120584, 2019,Yota, 2023
hsa-miR-23a-3p				up-regulated		up-regulated		2	2	0	,GSE120584, 2019,GSE90828, 2016
hsa-miR-5001-5p			up-regulated	up-regulated				2	2	0	,Kumar, 2017,GSE120584, 2019
hsa-miR-6087			up-regulated	up-regulated				2	2	0	,Kumar, 2017,GSE120584, 2019
hsa-miR-4488			up-regulated	up-regulated				2	2	0	,Kumar, 2017,GSE120584, 2019
hsa-miR-6724-5p			up-regulated	up-regulated				2	2	0	,Kumar, 2017,GSE120584, 2019
hsa-miR-149-3p			up-regulated	up-regulated				2	2	0	,Kumar, 2017,GSE120584, 2019
hsa-miR-150-3p		up-regulated		up-regulated				2	2	0	,ERP133592, 2022,GSE120584, 2019
hsa-miR-99b-5p		up-regulated		up-regulated				2	2	0	,ERP133592, 2022,GSE120584, 2019
hsa-miR-590-5p					down-regulated	up-regulated		2	1	1	,GSE147232, 2020,GSE90828, 2016
hsa-miR-6765-3p				up-regulated			down-regulated	2	1	1	,GSE120584, 2019,Yota, 2023
hsa-miR-3156-5p				up-regulated	down-regulated			2	1	1	,GSE120584, 2019,GSE147232, 2020
hsa-miR-3977				up-regulated	down-regulated			2	1	1	,GSE120584, 2019,GSE147232, 2020
hsa-miR-3177-5p				up-regulated	down-regulated			2	1	1	,GSE120584, 2019,GSE147232, 2020
hsa-miR-7111-3p				up-regulated			down-regulated	2	1	1	,GSE120584, 2019,Yota, 2023
hsa-miR-3153				up-regulated	down-regulated			2	1	1	,GSE120584, 2019,GSE147232, 2020
hsa-miR-6756-3p				up-regulated			down-regulated	2	1	1	,GSE120584, 2019,Yota, 2023
hsa-miR-6785-3p				up-regulated			down-regulated	2	1	1	,GSE120584, 2019,Yota, 2023
hsa-miR-6884-3p				up-regulated			down-regulated	2	1	1	,GSE120584, 2019,Yota, 2023
hsa-miR-4787-3p				up-regulated			down-regulated	2	1	1	,GSE120584, 2019,Yota, 2023
hsa-miR-6812-3p				up-regulated			down-regulated	2	1	1	,GSE120584, 2019,Yota, 2023
hsa-miR-6165				up-regulated			down-regulated	2	1	1	,GSE120584, 2019,Yota, 2023
hsa-miR-6731-3p				up-regulated			down-regulated	2	1	1	,GSE120584, 2019,Yota, 2023
hsa-miR-3150a-3p				up-regulated	down-regulated			2	1	1	,GSE120584, 2019,GSE147232, 2020
hsa-miR-6824-3p				up-regulated			down-regulated	2	1	1	,GSE120584, 2019,Yota, 2023
hsa-miR-6819-3p				up-regulated			down-regulated	2	1	1	,GSE120584, 2019,Yota, 2023
hsa-miR-3620-3p				up-regulated	down-regulated			2	1	1	,GSE120584, 2019,GSE147232, 2020
hsa-miR-6763-3p				up-regulated			down-regulated	2	1	1	,GSE120584, 2019,Yota, 2023
hsa-miR-4281				up-regulated			down-regulated	2	1	1	,GSE120584, 2019,Yota, 2023
hsa-miR-4749-3p				up-regulated			down-regulated	2	1	1	,GSE120584, 2019,Yota, 2023
hsa-miR-4274				up-regulated			down-regulated	2	1	1	,GSE120584, 2019,Yota, 2023
hsa-miR-6858-3p				up-regulated			down-regulated	2	1	1	,GSE120584, 2019,Yota, 2023
hsa-miR-6889-3p				up-regulated			down-regulated	2	1	1	,GSE120584, 2019,Yota, 2023
hsa-miR-328-3p				up-regulated			down-regulated	2	1	1	,GSE120584, 2019,Yota, 2023
hsa-miR-6752-3p				up-regulated			down-regulated	2	1	1	,GSE120584, 2019,Yota, 2023
hsa-miR-4748				up-regulated	down-regulated			2	1	1	,GSE120584, 2019,GSE147232, 2020
hsa-miR-6760-3p				up-regulated			down-regulated	2	1	1	,GSE120584, 2019,Yota, 2023
hsa-miR-483-3p				up-regulated			down-regulated	2	1	1	,GSE120584, 2019,Yota, 2023
hsa-miR-1908-3p				up-regulated			down-regulated	2	1	1	,GSE120584, 2019,Yota, 2023
hsa-miR-4433a-5p				up-regulated			down-regulated	2	1	1	,GSE120584, 2019,Yota, 2023
hsa-miR-3921			up-regulated		down-regulated			2	1	1	,Kumar, 2017,GSE147232, 2020
hsa-miR-6800-5p			up-regulated	down-regulated				2	1	1	,Kumar, 2017,GSE120584, 2019
hsa-miR-3940-5p			up-regulated	down-regulated				2	1	1	,Kumar, 2017,GSE120584, 2019
hsa-miR-3960			up-regulated				down-regulated	2	1	1	,Kumar, 2017,Yota, 2023
hsa-let-7a-5p		down-regulated				up-regulated		2	1	1	,ERP133592, 2022,GSE90828, 2016
hsa-miR-130a-3p		down-regulated				up-regulated		2	1	1	,ERP133592, 2022,GSE90828, 2016
hsa-miR-374b-5p		down-regulated				up-regulated		2	1	1	,ERP133592, 2022,GSE90828, 2016
hsa-miR-331-3p		down-regulated				up-regulated		2	1	1	,ERP133592, 2022,GSE90828, 2016
hsa-miR-140-5p		down-regulated				up-regulated		2	1	1	,ERP133592, 2022,GSE90828, 2016
hsa-miR-7110-3p		down-regulated		up-regulated				2	1	1	,ERP133592, 2022,GSE120584, 2019
hsa-miR-4533		down-regulated			up-regulated			2	1	1	,ERP133592, 2022,GSE147232, 2020
hsa-miR-6779-5p		down-regulated		up-regulated				2	1	1	,ERP133592, 2022,GSE120584, 2019
hsa-miR-3191-3p		down-regulated		up-regulated				2	1	1	,ERP133592, 2022,GSE120584, 2019
hsa-miR-3911		down-regulated		up-regulated				2	1	1	,ERP133592, 2022,GSE120584, 2019
hsa-miR-3150b-3p		up-regulated			down-regulated			2	1	1	,ERP133592, 2022,GSE147232, 2020
hsa-miR-4431				down-regulated	down-regulated			2	0	2	,GSE120584, 2019,GSE147232, 2020
hsa-miR-1185-2-3p				down-regulated	down-regulated			2	0	2	,GSE120584, 2019,GSE147232, 2020
hsa-let-7f-5p		down-regulated			down-regulated			2	0	2	,ERP133592, 2022,GSE147232, 2020
hsa-miR-550a-5p		down-regulated		down-regulated				2	0	2	,ERP133592, 2022,GSE120584, 2019
hsa-miR-5010-3p							up-regulated	1	1	0	,Yota, 2023
hsa-miR-451b							up-regulated	1	1	0	,Yota, 2023
hsa-miR-339-3p						up-regulated		1	1	0	,GSE90828, 2016
hsa-miR-151-3p						up-regulated		1	1	0	,GSE90828, 2016
hsa-miR-27b-3p						up-regulated		1	1	0	,GSE90828, 2016
hsa-miR-15b-3p						up-regulated		1	1	0	,GSE90828, 2016
hsa-miR-146a-5p						up-regulated		1	1	0	,GSE90828, 2016
hsa-miR-374a-5p						up-regulated		1	1	0	,GSE90828, 2016
hsa-miR-93-3p						up-regulated		1	1	0	,GSE90828, 2016
hsa-miR-652-3p						up-regulated		1	1	0	,GSE90828, 2016
hsa-miR-151-5p						up-regulated		1	1	0	,GSE90828, 2016
hsa-miR-221-3p						up-regulated		1	1	0	,GSE90828, 2016
hsa-miR-199a-3p						up-regulated		1	1	0	,GSE90828, 2016
hsa-miR-106a-5p						up-regulated		1	1	0	,GSE90828, 2016
hsa-miR-24-3p						up-regulated		1	1	0	,GSE90828, 2016
hsa-miR-30c-5p						up-regulated		1	1	0	,GSE90828, 2016
hsa-miR-26b-5p						up-regulated		1	1	0	,GSE90828, 2016
hsa-miR-185-5p						up-regulated		1	1	0	,GSE90828, 2016
hsa-miR-28-5p						up-regulated		1	1	0	,GSE90828, 2016
hsa-miR-17-5p						up-regulated		1	1	0	,GSE90828, 2016
hsa-miR-20a-5p						up-regulated		1	1	0	,GSE90828, 2016
hsa-miR-142-5p						up-regulated		1	1	0	,GSE90828, 2016
hsa-miR-92a-3p						up-regulated		1	1	0	,GSE90828, 2016
hsa-miR-107						up-regulated		1	1	0	,GSE90828, 2016
hsa-let-7g-5p						up-regulated		1	1	0	,GSE90828, 2016
hsa-miR-425-3p						up-regulated		1	1	0	,GSE90828, 2016
hsa-miR-126-3p						up-regulated		1	1	0	,GSE90828, 2016
hsa-miR-145-5p						up-regulated		1	1	0	,GSE90828, 2016
hsa-miR-93-5p						up-regulated		1	1	0	,GSE90828, 2016
hsa-miR-423-5p						up-regulated		1	1	0	,GSE90828, 2016
hsa-miR-148a-3p						up-regulated		1	1	0	,GSE90828, 2016
hsa-miR-425-5p						up-regulated		1	1	0	,GSE90828, 2016
hsa-miR-143-3p						up-regulated		1	1	0	,GSE90828, 2016
hsa-miR-25-3p						up-regulated		1	1	0	,GSE90828, 2016
hsa-miR-320a-3p						up-regulated		1	1	0	,GSE90828, 2016
hsa-miR-21-5p						up-regulated		1	1	0	,GSE90828, 2016
hsa-miR-222-3p						up-regulated		1	1	0	,GSE90828, 2016
hsa-miR-4722-5p					up-regulated			1	1	0	,GSE147232, 2020
hsa-miR-3200-3p					up-regulated			1	1	0	,GSE147232, 2020
hsa-miR-550b-3p					up-regulated			1	1	0	,GSE147232, 2020
hsa-miR-4756-3p					up-regulated			1	1	0	,GSE147232, 2020
hsa-miR-550a-3p					up-regulated			1	1	0	,GSE147232, 2020
hsa-miR-5194					up-regulated			1	1	0	,GSE147232, 2020
hsa-miR-3662					up-regulated			1	1	0	,GSE147232, 2020
hsa-miR-3689d					up-regulated			1	1	0	,GSE147232, 2020
hsa-miR-3689a-3p					up-regulated			1	1	0	,GSE147232, 2020
hsa-miR-4443					up-regulated			1	1	0	,GSE147232, 2020
hsa-miR-4513					up-regulated			1	1	0	,GSE147232, 2020
hsa-miR-3974					up-regulated			1	1	0	,GSE147232, 2020
hsa-miR-3165					up-regulated			1	1	0	,GSE147232, 2020
hsa-miR-760					up-regulated			1	1	0	,GSE147232, 2020
hsa-miR-3202					up-regulated			1	1	0	,GSE147232, 2020
hsa-miR-424-3p					up-regulated			1	1	0	,GSE147232, 2020
hsa-miR-4691-3p					up-regulated			1	1	0	,GSE147232, 2020
hsa-miR-4421					up-regulated			1	1	0	,GSE147232, 2020
hsa-miR-3924					up-regulated			1	1	0	,GSE147232, 2020
hsa-miR-4747-5p					up-regulated			1	1	0	,GSE147232, 2020
hsa-miR-5095					up-regulated			1	1	0	,GSE147232, 2020
hsa-miR-4297					up-regulated			1	1	0	,GSE147232, 2020
hsa-miR-708-3p					up-regulated			1	1	0	,GSE147232, 2020
hsa-miR-3652					up-regulated			1	1	0	,GSE147232, 2020
hsa-miR-1290					up-regulated			1	1	0	,GSE147232, 2020
hsa-miR-4525				up-regulated				1	1	0	,GSE120584, 2019
hsa-miR-936				up-regulated				1	1	0	,GSE120584, 2019
hsa-miR-4419a				up-regulated				1	1	0	,GSE120584, 2019
hsa-miR-125b-1-3p				up-regulated				1	1	0	,GSE120584, 2019
hsa-miR-5698				up-regulated				1	1	0	,GSE120584, 2019
hsa-miR-423-3p				up-regulated				1	1	0	,GSE120584, 2019
hsa-miR-636				up-regulated				1	1	0	,GSE120584, 2019
hsa-miR-211-5p				up-regulated				1	1	0	,GSE120584, 2019
hsa-miR-6887-5p				up-regulated				1	1	0	,GSE120584, 2019
hsa-miR-4728-5p				up-regulated				1	1	0	,GSE120584, 2019
hsa-miR-3184-3p				up-regulated				1	1	0	,GSE120584, 2019
hsa-miR-324-3p				up-regulated				1	1	0	,GSE120584, 2019
hsa-miR-302c-5p				up-regulated				1	1	0	,GSE120584, 2019
hsa-miR-6088				up-regulated				1	1	0	,GSE120584, 2019
hsa-miR-150-5p				up-regulated				1	1	0	,GSE120584, 2019
hsa-miR-1539				up-regulated				1	1	0	,GSE120584, 2019
hsa-miR-223-3p				up-regulated				1	1	0	,GSE120584, 2019
hsa-miR-1470				up-regulated				1	1	0	,GSE120584, 2019
hsa-miR-125a-3p				up-regulated				1	1	0	,GSE120584, 2019
hsa-miR-6832-3p				up-regulated				1	1	0	,GSE120584, 2019
hsa-miR-4253				up-regulated				1	1	0	,GSE120584, 2019
hsa-miR-212-3p				up-regulated				1	1	0	,GSE120584, 2019
hsa-miR-513a-5p				up-regulated				1	1	0	,GSE120584, 2019
hsa-miR-204-5p				up-regulated				1	1	0	,GSE120584, 2019
hsa-miR-30d-5p				up-regulated				1	1	0	,GSE120584, 2019
hsa-miR-3937				up-regulated				1	1	0	,GSE120584, 2019
hsa-miR-210-3p				up-regulated				1	1	0	,GSE120584, 2019
hsa-miR-23a-5p				up-regulated				1	1	0	,GSE120584, 2019
hsa-miR-198				up-regulated				1	1	0	,GSE120584, 2019
hsa-miR-7975				up-regulated				1	1	0	,GSE120584, 2019
hsa-miR-3907				up-regulated				1	1	0	,GSE120584, 2019
hsa-miR-7106-3p				up-regulated				1	1	0	,GSE120584, 2019
hsa-miR-6748-5p				up-regulated				1	1	0	,GSE120584, 2019
hsa-miR-6872-3p				up-regulated				1	1	0	,GSE120584, 2019
hsa-miR-572				up-regulated				1	1	0	,GSE120584, 2019
hsa-miR-1234-3p				up-regulated				1	1	0	,GSE120584, 2019
hsa-miR-1343-3p				up-regulated				1	1	0	,GSE120584, 2019
hsa-miR-296-3p				up-regulated				1	1	0	,GSE120584, 2019
hsa-miR-339-5p				up-regulated				1	1	0	,GSE120584, 2019
hsa-miR-1914-5p				up-regulated				1	1	0	,GSE120584, 2019
hsa-miR-184				up-regulated				1	1	0	,GSE120584, 2019
hsa-miR-4632-3p				up-regulated				1	1	0	,GSE120584, 2019
hsa-miR-4300				up-regulated				1	1	0	,GSE120584, 2019
hsa-miR-4716-5p				up-regulated				1	1	0	,GSE120584, 2019
hsa-miR-4312				up-regulated				1	1	0	,GSE120584, 2019
hsa-miR-7108-3p				up-regulated				1	1	0	,GSE120584, 2019
hsa-miR-1292-3p				up-regulated				1	1	0	,GSE120584, 2019
hsa-miR-4286				up-regulated				1	1	0	,GSE120584, 2019
hsa-miR-3162-3p				up-regulated				1	1	0	,GSE120584, 2019
hsa-miR-92b-3p				up-regulated				1	1	0	,GSE120584, 2019
hsa-miR-1292-5p				up-regulated				1	1	0	,GSE120584, 2019
hsa-miR-6760-5p				up-regulated				1	1	0	,GSE120584, 2019
hsa-miR-650				up-regulated				1	1	0	,GSE120584, 2019
hsa-miR-365a-5p				up-regulated				1	1	0	,GSE120584, 2019
hsa-miR-4725-3p				up-regulated				1	1	0	,GSE120584, 2019
hsa-miR-7977				up-regulated				1	1	0	,GSE120584, 2019
hsa-miR-1227-3p				up-regulated				1	1	0	,GSE120584, 2019
hsa-miR-921				up-regulated				1	1	0	,GSE120584, 2019
hsa-miR-30b-5p				up-regulated				1	1	0	,GSE120584, 2019
hsa-miR-519d-3p				up-regulated				1	1	0	,GSE120584, 2019
hsa-miR-4701-5p				up-regulated				1	1	0	,GSE120584, 2019
hsa-miR-1909-5p				up-regulated				1	1	0	,GSE120584, 2019
hsa-miR-1260a				up-regulated				1	1	0	,GSE120584, 2019
hsa-miR-133a-3p				up-regulated				1	1	0	,GSE120584, 2019
hsa-miR-4499				up-regulated				1	1	0	,GSE120584, 2019
hsa-miR-1915-5p				up-regulated				1	1	0	,GSE120584, 2019
hsa-miR-133b				up-regulated				1	1	0	,GSE120584, 2019
hsa-miR-940				up-regulated				1	1	0	,GSE120584, 2019
hsa-miR-625-3p				up-regulated				1	1	0	,GSE120584, 2019
hsa-miR-6068				up-regulated				1	1	0	,GSE120584, 2019
hsa-miR-1247-5p				up-regulated				1	1	0	,GSE120584, 2019
hsa-miR-6504-5p				up-regulated				1	1	0	,GSE120584, 2019
hsa-miR-6870-3p				up-regulated				1	1	0	,GSE120584, 2019
hsa-miR-3180-5p				up-regulated				1	1	0	,GSE120584, 2019
hsa-miR-6827-3p				up-regulated				1	1	0	,GSE120584, 2019
hsa-miR-326				up-regulated				1	1	0	,GSE120584, 2019
hsa-miR-1224-3p				up-regulated				1	1	0	,GSE120584, 2019
hsa-miR-185-3p				up-regulated				1	1	0	,GSE120584, 2019
hsa-miR-6788-3p				up-regulated				1	1	0	,GSE120584, 2019
hsa-miR-6892-3p				up-regulated				1	1	0	,GSE120584, 2019
hsa-miR-6891-3p				up-regulated				1	1	0	,GSE120584, 2019
hsa-miR-5010-5p				up-regulated				1	1	0	,GSE120584, 2019
hsa-miR-4496				up-regulated				1	1	0	,GSE120584, 2019
hsa-miR-6727-3p				up-regulated				1	1	0	,GSE120584, 2019
hsa-miR-637				up-regulated				1	1	0	,GSE120584, 2019
hsa-miR-6734-3p				up-regulated				1	1	0	,GSE120584, 2019
hsa-miR-193b-3p				up-regulated				1	1	0	,GSE120584, 2019
hsa-miR-1202				up-regulated				1	1	0	,GSE120584, 2019
hsa-miR-675-3p				up-regulated				1	1	0	,GSE120584, 2019
hsa-miR-134-3p				up-regulated				1	1	0	,GSE120584, 2019
hsa-miR-4687-5p				up-regulated				1	1	0	,GSE120584, 2019
hsa-miR-6722-5p				up-regulated				1	1	0	,GSE120584, 2019
hsa-miR-484				up-regulated				1	1	0	,GSE120584, 2019
hsa-miR-6795-5p				up-regulated				1	1	0	,GSE120584, 2019
hsa-miR-6895-3p				up-regulated				1	1	0	,GSE120584, 2019
hsa-miR-3122				up-regulated				1	1	0	,GSE120584, 2019
hsa-miR-764				up-regulated				1	1	0	,GSE120584, 2019
hsa-miR-6744-5p				up-regulated				1	1	0	,GSE120584, 2019
hsa-miR-4750-3p				up-regulated				1	1	0	,GSE120584, 2019
hsa-miR-1236-5p				up-regulated				1	1	0	,GSE120584, 2019
hsa-miR-5705				up-regulated				1	1	0	,GSE120584, 2019
hsa-miR-6726-3p				up-regulated				1	1	0	,GSE120584, 2019
hsa-miR-3192-3p				up-regulated				1	1	0	,GSE120584, 2019
hsa-miR-6793-3p				up-regulated				1	1	0	,GSE120584, 2019
hsa-miR-6880-3p				up-regulated				1	1	0	,GSE120584, 2019
hsa-miR-1225-3p				up-regulated				1	1	0	,GSE120584, 2019
hsa-miR-188-5p				up-regulated				1	1	0	,GSE120584, 2019
hsa-miR-3150b-5p				up-regulated				1	1	0	,GSE120584, 2019
hsa-miR-6759-5p				up-regulated				1	1	0	,GSE120584, 2019
hsa-miR-5196-3p				up-regulated				1	1	0	,GSE120584, 2019
hsa-miR-1233-3p				up-regulated				1	1	0	,GSE120584, 2019
hsa-miR-3130-5p				up-regulated				1	1	0	,GSE120584, 2019
hsa-miR-6846-3p				up-regulated				1	1	0	,GSE120584, 2019
hsa-miR-4667-3p				up-regulated				1	1	0	,GSE120584, 2019
hsa-miR-370-3p				up-regulated				1	1	0	,GSE120584, 2019
hsa-miR-4259				up-regulated				1	1	0	,GSE120584, 2019
hsa-miR-642a-5p				up-regulated				1	1	0	,GSE120584, 2019
hsa-miR-346				up-regulated				1	1	0	,GSE120584, 2019
hsa-miR-939-3p				up-regulated				1	1	0	,GSE120584, 2019
hsa-miR-602				up-regulated				1	1	0	,GSE120584, 2019
hsa-miR-6769b-3p				up-regulated				1	1	0	,GSE120584, 2019
hsa-miR-371b-5p				up-regulated				1	1	0	,GSE120584, 2019
hsa-miR-6729-3p				up-regulated				1	1	0	,GSE120584, 2019
hsa-miR-371a-5p				up-regulated				1	1	0	,GSE120584, 2019
hsa-miR-6777-3p				up-regulated				1	1	0	,GSE120584, 2019
hsa-miR-6887-3p				up-regulated				1	1	0	,GSE120584, 2019
hsa-miR-1224-5p				up-regulated				1	1	0	,GSE120584, 2019
hsa-miR-181d-3p				up-regulated				1	1	0	,GSE120584, 2019
hsa-miR-3675-3p				up-regulated				1	1	0	,GSE120584, 2019
hsa-miR-6834-3p				up-regulated				1	1	0	,GSE120584, 2019
hsa-miR-2116-3p				up-regulated				1	1	0	,GSE120584, 2019
hsa-miR-6810-3p				up-regulated				1	1	0	,GSE120584, 2019
hsa-miR-3622b-5p				up-regulated				1	1	0	,GSE120584, 2019
hsa-miR-498				up-regulated				1	1	0	,GSE120584, 2019
hsa-miR-1231				up-regulated				1	1	0	,GSE120584, 2019
hsa-miR-210-5p				up-regulated				1	1	0	,GSE120584, 2019
hsa-miR-4664-3p				up-regulated				1	1	0	,GSE120584, 2019
hsa-miR-1181				up-regulated				1	1	0	,GSE120584, 2019
hsa-miR-1587				up-regulated				1	1	0	,GSE120584, 2019
hsa-miR-6812-5p				up-regulated				1	1	0	,GSE120584, 2019
hsa-miR-6845-3p				up-regulated				1	1	0	,GSE120584, 2019
hsa-miR-6879-3p				up-regulated				1	1	0	,GSE120584, 2019
hsa-miR-6763-5p				up-regulated				1	1	0	,GSE120584, 2019
hsa-miR-6877-3p				up-regulated				1	1	0	,GSE120584, 2019
hsa-miR-6732-5p				up-regulated				1	1	0	,GSE120584, 2019
hsa-miR-6801-3p				up-regulated				1	1	0	,GSE120584, 2019
hsa-miR-6749-3p				up-regulated				1	1	0	,GSE120584, 2019
hsa-miR-6865-3p				up-regulated				1	1	0	,GSE120584, 2019
hsa-miR-1207-5p				up-regulated				1	1	0	,GSE120584, 2019
hsa-miR-7113-3p				up-regulated				1	1	0	,GSE120584, 2019
hsa-miR-7111-5p				up-regulated				1	1	0	,GSE120584, 2019
hsa-miR-6867-3p				up-regulated				1	1	0	,GSE120584, 2019
hsa-miR-4758-3p				up-regulated				1	1	0	,GSE120584, 2019
hsa-miR-4640-3p				up-regulated				1	1	0	,GSE120584, 2019
hsa-miR-4697-3p				up-regulated				1	1	0	,GSE120584, 2019
hsa-miR-4731-3p				up-regulated				1	1	0	,GSE120584, 2019
hsa-miR-6848-5p				up-regulated				1	1	0	,GSE120584, 2019
hsa-miR-3196				up-regulated				1	1	0	,GSE120584, 2019
hsa-miR-7108-5p			up-regulated					1	1	0	,Kumar, 2017
hsa-miR-8072			up-regulated					1	1	0	,Kumar, 2017
hsa-miR-6821-5p			up-regulated					1	1	0	,Kumar, 2017
hsa-miR-6727-5p			up-regulated					1	1	0	,Kumar, 2017
hsa-miR-4466			up-regulated					1	1	0	,Kumar, 2017
hsa-miR-6125			up-regulated					1	1	0	,Kumar, 2017
hsa-miR-6869-5p			up-regulated					1	1	0	,Kumar, 2017
hsa-miR-4687-3p			up-regulated					1	1	0	,Kumar, 2017
hsa-miR-3621			up-regulated					1	1	0	,Kumar, 2017
hsa-miR-1915-3p			up-regulated					1	1	0	,Kumar, 2017
hsa-miR-6858-5p			up-regulated					1	1	0	,Kumar, 2017
hsa-miR-6791-5p			up-regulated					1	1	0	,Kumar, 2017
hsa-miR-4787-5p			up-regulated					1	1	0	,Kumar, 2017
hsa-miR-455-3p			up-regulated					1	1	0	,Kumar, 2017
hsa-miR-3665			up-regulated					1	1	0	,Kumar, 2017
hsa-miR-4674			up-regulated					1	1	0	,Kumar, 2017
hsa-miR-6729-5p			up-regulated					1	1	0	,Kumar, 2017
hsa-miR-7704			up-regulated					1	1	0	,Kumar, 2017
hsa-miR-2861			up-regulated					1	1	0	,Kumar, 2017
hsa-miR-6859-3p		up-regulated						1	1	0	,ERP133592, 2022
hsa-miR-202-5p		up-regulated						1	1	0	,ERP133592, 2022
hsa-miR-6876-5p		up-regulated						1	1	0	,ERP133592, 2022
hsa-miR-3121-3p		up-regulated						1	1	0	,ERP133592, 2022
hsa-miR-6881-3p		up-regulated						1	1	0	,ERP133592, 2022
hsa-miR-5581-3p		up-regulated						1	1	0	,ERP133592, 2022
hsa-miR-501-5p		up-regulated						1	1	0	,ERP133592, 2022
hsa-miR-6847-3p		up-regulated						1	1	0	,ERP133592, 2022
hsa-miR-6860		up-regulated						1	1	0	,ERP133592, 2022
hsa-miR-196a-5p		up-regulated						1	1	0	,ERP133592, 2022
hsa-miR-3614-5p		up-regulated						1	1	0	,ERP133592, 2022
hsa-miR-615-3p		up-regulated						1	1	0	,ERP133592, 2022
hsa-miR-378g		up-regulated						1	1	0	,ERP133592, 2022
hsa-miR-483-5p		up-regulated						1	1	0	,ERP133592, 2022
hsa-miR-450a-5p		up-regulated						1	1	0	,ERP133592, 2022
hsa-miR-122-5p		up-regulated						1	1	0	,ERP133592, 2022
hsa-miR-4433a-3p		up-regulated						1	1	0	,ERP133592, 2022
hsa-miR-375-3p		up-regulated						1	1	0	,ERP133592, 2022
hsa-miR-378c		up-regulated						1	1	0	,ERP133592, 2022
hsa-miR-193a-5p		up-regulated						1	1	0	,ERP133592, 2022
hsa-miR-320d		up-regulated						1	1	0	,ERP133592, 2022
hsa-miR-342-5p		up-regulated						1	1	0	,ERP133592, 2022
hsa-miR-320c		up-regulated						1	1	0	,ERP133592, 2022
hsa-miR-6069							down-regulated	1	0	1	,Yota, 2023
hsa-miR-6737-3p							down-regulated	1	0	1	,Yota, 2023
hsa-miR-1228-3p							down-regulated	1	0	1	,Yota, 2023
hsa-miR-4665-3p							down-regulated	1	0	1	,Yota, 2023
hsa-miR-6797-3p							down-regulated	1	0	1	,Yota, 2023
hsa-miR-6508-5p							down-regulated	1	0	1	,Yota, 2023
hsa-miR-6813-3p							down-regulated	1	0	1	,Yota, 2023
hsa-miR-4725-5p							down-regulated	1	0	1	,Yota, 2023
hsa-miR-4769-3p							down-regulated	1	0	1	,Yota, 2023
hsa-miR-1825							down-regulated	1	0	1	,Yota, 2023
hsa-miR-1281							down-regulated	1	0	1	,Yota, 2023
hsa-miR-6515-3p							down-regulated	1	0	1	,Yota, 2023
hsa-miR-4649-3p							down-regulated	1	0	1	,Yota, 2023
hsa-miR-4323							down-regulated	1	0	1	,Yota, 2023
hsa-miR-197-3p							down-regulated	1	0	1	,Yota, 2023
hsa-miR-766-3p							down-regulated	1	0	1	,Yota, 2023
hsa-miR-6861-3p							down-regulated	1	0	1	,Yota, 2023
hsa-miR-4436b-5p							down-regulated	1	0	1	,Yota, 2023
hsa-miR-1229-5p							down-regulated	1	0	1	,Yota, 2023
hsa-miR-6886-3p							down-regulated	1	0	1	,Yota, 2023
hsa-miR-6732-3p							down-regulated	1	0	1	,Yota, 2023
hsa-miR-4290							down-regulated	1	0	1	,Yota, 2023
hsa-miR-6751-3p							down-regulated	1	0	1	,Yota, 2023
hsa-miR-6766-3p							down-regulated	1	0	1	,Yota, 2023
hsa-miR-3151-3p							down-regulated	1	0	1	,Yota, 2023
hsa-miR-32-3p							down-regulated	1	0	1	,Yota, 2023
hsa-miR-7150							down-regulated	1	0	1	,Yota, 2023
hsa-miR-574-5p							down-regulated	1	0	1	,Yota, 2023
hsa-miR-4455							down-regulated	1	0	1	,Yota, 2023
hsa-miR-4728-3p							down-regulated	1	0	1	,Yota, 2023
hsa-miR-4646-3p							down-regulated	1	0	1	,Yota, 2023
hsa-miR-3149							down-regulated	1	0	1	,Yota, 2023
hsa-miR-6743-3p							down-regulated	1	0	1	,Yota, 2023
hsa-miR-6891-5p							down-regulated	1	0	1	,Yota, 2023
hsa-miR-7114-3p							down-regulated	1	0	1	,Yota, 2023
hsa-miR-2278							down-regulated	1	0	1	,Yota, 2023
hsa-miR-6779-3p							down-regulated	1	0	1	,Yota, 2023
hsa-miR-595							down-regulated	1	0	1	,Yota, 2023
hsa-miR-485-3p							down-regulated	1	0	1	,Yota, 2023
hsa-miR-4701-3p							down-regulated	1	0	1	,Yota, 2023
hsa-miR-1275							down-regulated	1	0	1	,Yota, 2023
hsa-miR-6759-3p							down-regulated	1	0	1	,Yota, 2023
hsa-miR-6873-3p							down-regulated	1	0	1	,Yota, 2023
hsa-miR-3148							down-regulated	1	0	1	,Yota, 2023
hsa-miR-6730-3p							down-regulated	1	0	1	,Yota, 2023
hsa-let-7b-5p							down-regulated	1	0	1	,Yota, 2023
hsa-miR-6883-5p							down-regulated	1	0	1	,Yota, 2023
hsa-miR-6794-3p							down-regulated	1	0	1	,Yota, 2023
hsa-miR-7844-5p							down-regulated	1	0	1	,Yota, 2023
hsa-miR-1238-5p							down-regulated	1	0	1	,Yota, 2023
hsa-miR-1268a							down-regulated	1	0	1	,Yota, 2023
hsa-miR-6775-3p							down-regulated	1	0	1	,Yota, 2023
hsa-miR-424-5p						down-regulated		1	0	1	,GSE90828, 2016
hsa-miR-4475					down-regulated			1	0	1	,GSE147232, 2020
hsa-let-7e-3p					down-regulated			1	0	1	,GSE147232, 2020
hsa-miR-561-3p					down-regulated			1	0	1	,GSE147232, 2020
hsa-miR-1286					down-regulated			1	0	1	,GSE147232, 2020
hsa-miR-4659a-5p					down-regulated			1	0	1	,GSE147232, 2020
hsa-miR-5708					down-regulated			1	0	1	,GSE147232, 2020
hsa-miR-888-5p					down-regulated			1	0	1	,GSE147232, 2020
hsa-miR-26a-2-3p					down-regulated			1	0	1	,GSE147232, 2020
hsa-miR-548g-3p					down-regulated			1	0	1	,GSE147232, 2020
hsa-miR-4256					down-regulated			1	0	1	,GSE147232, 2020
hsa-miR-4524b-3p					down-regulated			1	0	1	,GSE147232, 2020
hsa-miR-891b					down-regulated			1	0	1	,GSE147232, 2020
hsa-miR-3660					down-regulated			1	0	1	,GSE147232, 2020
hsa-miR-4668-3p					down-regulated			1	0	1	,GSE147232, 2020
hsa-miR-200c-5p					down-regulated			1	0	1	,GSE147232, 2020
hsa-miR-4783-5p					down-regulated			1	0	1	,GSE147232, 2020
hsa-miR-5692a					down-regulated			1	0	1	,GSE147232, 2020
hsa-miR-3124-5p					down-regulated			1	0	1	,GSE147232, 2020
hsa-miR-639					down-regulated			1	0	1	,GSE147232, 2020
hsa-miR-802					down-regulated			1	0	1	,GSE147232, 2020
hsa-miR-195-5p					down-regulated			1	0	1	,GSE147232, 2020
hsa-miR-1200					down-regulated			1	0	1	,GSE147232, 2020
hsa-miR-548c-3p					down-regulated			1	0	1	,GSE147232, 2020
hsa-miR-1243					down-regulated			1	0	1	,GSE147232, 2020
hsa-miR-938					down-regulated			1	0	1	,GSE147232, 2020
hsa-miR-5688					down-regulated			1	0	1	,GSE147232, 2020
hsa-miR-548ad-3p					down-regulated			1	0	1	,GSE147232, 2020
hsa-miR-5583-5p					down-regulated			1	0	1	,GSE147232, 2020
hsa-miR-1323					down-regulated			1	0	1	,GSE147232, 2020
hsa-miR-10b-3p					down-regulated			1	0	1	,GSE147232, 2020
hsa-miR-3185					down-regulated			1	0	1	,GSE147232, 2020
hsa-miR-4740-5p					down-regulated			1	0	1	,GSE147232, 2020
hsa-miR-3140-3p					down-regulated			1	0	1	,GSE147232, 2020
hsa-miR-4999-3p					down-regulated			1	0	1	,GSE147232, 2020
hsa-miR-1269a					down-regulated			1	0	1	,GSE147232, 2020
hsa-miR-1225-5p					down-regulated			1	0	1	,GSE147232, 2020
hsa-miR-4470					down-regulated			1	0	1	,GSE147232, 2020
hsa-miR-3687					down-regulated			1	0	1	,GSE147232, 2020
hsa-miR-604					down-regulated			1	0	1	,GSE147232, 2020
hsa-miR-3678-3p					down-regulated			1	0	1	,GSE147232, 2020
hsa-miR-200b-3p					down-regulated			1	0	1	,GSE147232, 2020
hsa-miR-4670-3p					down-regulated			1	0	1	,GSE147232, 2020
hsa-miR-4798-3p					down-regulated			1	0	1	,GSE147232, 2020
hsa-miR-548x-3p					down-regulated			1	0	1	,GSE147232, 2020
hsa-miR-4694-5p					down-regulated			1	0	1	,GSE147232, 2020
hsa-miR-3178					down-regulated			1	0	1	,GSE147232, 2020
hsa-miR-606					down-regulated			1	0	1	,GSE147232, 2020
hsa-miR-622					down-regulated			1	0	1	,GSE147232, 2020
hsa-miR-138-2-3p					down-regulated			1	0	1	,GSE147232, 2020
hsa-miR-1273g-5p					down-regulated			1	0	1	,GSE147232, 2020
hsa-miR-4638-5p					down-regulated			1	0	1	,GSE147232, 2020
hsa-miR-3612					down-regulated			1	0	1	,GSE147232, 2020
hsa-miR-4696					down-regulated			1	0	1	,GSE147232, 2020
hsa-miR-4474-5p					down-regulated			1	0	1	,GSE147232, 2020
hsa-miR-100-5p					down-regulated			1	0	1	,GSE147232, 2020
hsa-miR-648					down-regulated			1	0	1	,GSE147232, 2020
hsa-miR-4321					down-regulated			1	0	1	,GSE147232, 2020
hsa-miR-4275					down-regulated			1	0	1	,GSE147232, 2020
hsa-miR-363-5p					down-regulated			1	0	1	,GSE147232, 2020
hsa-miR-196a-3p					down-regulated			1	0	1	,GSE147232, 2020
hsa-miR-29b-2-5p					down-regulated			1	0	1	,GSE147232, 2020
hsa-miR-5188					down-regulated			1	0	1	,GSE147232, 2020
hsa-miR-548a-5p					down-regulated			1	0	1	,GSE147232, 2020
hsa-miR-22-5p					down-regulated			1	0	1	,GSE147232, 2020
hsa-miR-569					down-regulated			1	0	1	,GSE147232, 2020
hsa-miR-4326					down-regulated			1	0	1	,GSE147232, 2020
hsa-miR-4790-3p					down-regulated			1	0	1	,GSE147232, 2020
hsa-miR-5691					down-regulated			1	0	1	,GSE147232, 2020
hsa-miR-5686					down-regulated			1	0	1	,GSE147232, 2020
hsa-miR-302a-5p					down-regulated			1	0	1	,GSE147232, 2020
hsa-miR-3658					down-regulated			1	0	1	,GSE147232, 2020
hsa-miR-4490					down-regulated			1	0	1	,GSE147232, 2020
hsa-miR-924					down-regulated			1	0	1	,GSE147232, 2020
hsa-miR-193b-5p					down-regulated			1	0	1	,GSE147232, 2020
hsa-miR-5591-5p					down-regulated			1	0	1	,GSE147232, 2020
hsa-miR-3065-3p					down-regulated			1	0	1	,GSE147232, 2020
hsa-miR-4781-3p					down-regulated			1	0	1	,GSE147232, 2020
hsa-miR-4705					down-regulated			1	0	1	,GSE147232, 2020
hsa-miR-376b-3p					down-regulated			1	0	1	,GSE147232, 2020
hsa-miR-154-3p					down-regulated			1	0	1	,GSE147232, 2020
hsa-miR-4437					down-regulated			1	0	1	,GSE147232, 2020
hsa-miR-1264					down-regulated			1	0	1	,GSE147232, 2020
hsa-miR-3116					down-regulated			1	0	1	,GSE147232, 2020
hsa-miR-542-3p					down-regulated			1	0	1	,GSE147232, 2020
hsa-miR-659-3p					down-regulated			1	0	1	,GSE147232, 2020
hsa-miR-554					down-regulated			1	0	1	,GSE147232, 2020
hsa-miR-1273a					down-regulated			1	0	1	,GSE147232, 2020
hsa-miR-145-3p					down-regulated			1	0	1	,GSE147232, 2020
hsa-miR-4659b-5p					down-regulated			1	0	1	,GSE147232, 2020
hsa-miR-135b-3p					down-regulated			1	0	1	,GSE147232, 2020
hsa-miR-1909-3p					down-regulated			1	0	1	,GSE147232, 2020
hsa-miR-5196-5p					down-regulated			1	0	1	,GSE147232, 2020
hsa-miR-29b-3p					down-regulated			1	0	1	,GSE147232, 2020
hsa-miR-627-5p					down-regulated			1	0	1	,GSE147232, 2020
hsa-miR-4698					down-regulated			1	0	1	,GSE147232, 2020
hsa-miR-3155a					down-regulated			1	0	1	,GSE147232, 2020
hsa-miR-4770					down-regulated			1	0	1	,GSE147232, 2020
hsa-miR-3118					down-regulated			1	0	1	,GSE147232, 2020
hsa-miR-4506					down-regulated			1	0	1	,GSE147232, 2020
hsa-miR-744-3p					down-regulated			1	0	1	,GSE147232, 2020
hsa-miR-33a-5p					down-regulated			1	0	1	,GSE147232, 2020
hsa-miR-3928-3p					down-regulated			1	0	1	,GSE147232, 2020
hsa-miR-4463				down-regulated				1	0	1	,GSE120584, 2019
hsa-miR-1228-5p				down-regulated				1	0	1	,GSE120584, 2019
hsa-miR-4739				down-regulated				1	0	1	,GSE120584, 2019
hsa-miR-4651				down-regulated				1	0	1	,GSE120584, 2019
hsa-miR-5787				down-regulated				1	0	1	,GSE120584, 2019
hsa-miR-6781-5p				down-regulated				1	0	1	,GSE120584, 2019
hsa-miR-6765-5p				down-regulated				1	0	1	,GSE120584, 2019
hsa-miR-5090				down-regulated				1	0	1	,GSE120584, 2019
hsa-miR-4516				down-regulated				1	0	1	,GSE120584, 2019
hsa-miR-3616-3p				down-regulated				1	0	1	,GSE120584, 2019
hsa-miR-4730				down-regulated				1	0	1	,GSE120584, 2019
hsa-miR-1249-5p				down-regulated				1	0	1	,GSE120584, 2019
hsa-miR-658				down-regulated				1	0	1	,GSE120584, 2019
hsa-miR-4483				down-regulated				1	0	1	,GSE120584, 2019
hsa-miR-135a-3p				down-regulated				1	0	1	,GSE120584, 2019
hsa-miR-6840-3p				down-regulated				1	0	1	,GSE120584, 2019
hsa-miR-4484				down-regulated				1	0	1	,GSE120584, 2019
hsa-miR-6845-5p				down-regulated				1	0	1	,GSE120584, 2019
hsa-miR-345-3p				down-regulated				1	0	1	,GSE120584, 2019
hsa-miR-6743-5p				down-regulated				1	0	1	,GSE120584, 2019
hsa-miR-7846-3p				down-regulated				1	0	1	,GSE120584, 2019
hsa-miR-642a-3p				down-regulated				1	0	1	,GSE120584, 2019
hsa-miR-3648				down-regulated				1	0	1	,GSE120584, 2019
hsa-miR-504-3p				down-regulated				1	0	1	,GSE120584, 2019
hsa-miR-765				down-regulated				1	0	1	,GSE120584, 2019
hsa-miR-8087				down-regulated				1	0	1	,GSE120584, 2019
hsa-miR-548ab				down-regulated				1	0	1	,GSE120584, 2019
hsa-miR-6852-5p				down-regulated				1	0	1	,GSE120584, 2019
hsa-miR-6837-5p				down-regulated				1	0	1	,GSE120584, 2019
hsa-miR-208a-5p				down-regulated				1	0	1	,GSE120584, 2019
hsa-miR-422a				down-regulated				1	0	1	,GSE120584, 2019
hsa-miR-3132				down-regulated				1	0	1	,GSE120584, 2019
hsa-miR-4251				down-regulated				1	0	1	,GSE120584, 2019
hsa-miR-6071				down-regulated				1	0	1	,GSE120584, 2019
hsa-miR-1185-1-3p				down-regulated				1	0	1	,GSE120584, 2019
hsa-miR-5581-5p				down-regulated				1	0	1	,GSE120584, 2019
hsa-miR-4663				down-regulated				1	0	1	,GSE120584, 2019
hsa-miR-3194-3p				down-regulated				1	0	1	,GSE120584, 2019
hsa-miR-4652-5p				down-regulated				1	0	1	,GSE120584, 2019
hsa-miR-16-2-3p		down-regulated						1	0	1	,ERP133592, 2022
hsa-miR-16-5p		down-regulated						1	0	1	,ERP133592, 2022
hsa-miR-323b-3p		down-regulated						1	0	1	,ERP133592, 2022
hsa-miR-98-5p		down-regulated						1	0	1	,ERP133592, 2022
hsa-miR-493-5p		down-regulated						1	0	1	,ERP133592, 2022
hsa-miR-151b		down-regulated						1	0	1	,ERP133592, 2022
hsa-miR-3064-5p		down-regulated						1	0	1	,ERP133592, 2022
hsa-miR-20b-5p		down-regulated						1	0	1	,ERP133592, 2022
hsa-miR-144-5p		down-regulated						1	0	1	,ERP133592, 2022
hsa-miR-504-5p		down-regulated						1	0	1	,ERP133592, 2022
hsa-miR-382-3p		down-regulated						1	0	1	,ERP133592, 2022
hsa-miR-4742-3p		down-regulated						1	0	1	,ERP133592, 2022
hsa-miR-4467		down-regulated						1	0	1	,ERP133592, 2022
hsa-miR-27a-5p		down-regulated						1	0	1	,ERP133592, 2022
hsa-miR-550a-3-5p		down-regulated						1	0	1	,ERP133592, 2022
hsa-miR-379-3p		down-regulated						1	0	1	,ERP133592, 2022
hsa-miR-499a-5p		down-regulated						1	0	1	,ERP133592, 2022
hsa-miR-196b-5p		down-regulated						1	0	1	,ERP133592, 2022
hsa-miR-494-3p		down-regulated						1	0	1	,ERP133592, 2022
hsa-miR-452-5p		down-regulated						1	0	1	,ERP133592, 2022
hsa-miR-6802-5p		down-regulated						1	0	1	,ERP133592, 2022
hsa-miR-3175		down-regulated						1	0	1	,ERP133592, 2022
hsa-miR-106b-5p		down-regulated						1	0	1	,ERP133592, 2022
hsa-miR-34c-3p		down-regulated						1	0	1	,ERP133592, 2022
hsa-miR-6767-5p		down-regulated						1	0	1	,ERP133592, 2022
hsa-miR-598-3p		down-regulated						1	0	1	,ERP133592, 2022
hsa-miR-95-3p		down-regulated						1	0	1	,ERP133592, 2022
hsa-miR-625-5p		down-regulated						1	0	1	,ERP133592, 2022
hsa-miR-487a-3p		down-regulated						1	0	1	,ERP133592, 2022
hsa-miR-3529-3p	down-regulated							1	0	1	,Sun, 2023
hsa-miR-487b-3p	down-regulated							1	0	1	,Sun, 2023
hsa-miR-135a-5p	down-regulated							1	0	1	,Sun, 2023
hsa-miR-379-5p	down-regulated							1	0	1	,Sun, 2023
hsa-miR-136-5p	down-regulated							1	0	1	,Sun, 2023
hsa-miR-411-5p	down-regulated							1	0	1	,Sun, 2023
hsa-miR-127-3p	down-regulated							1	0	1	,Sun, 2023
hsa-miR-338-3p	down-regulated							1	0	1	,Sun, 2023
hsa-miR-218-5p	down-regulated							1	0	1	,Sun, 2023
hsa-miR-129-2-3p	down-regulated							1	0	1	,Sun, 2023
hsa-miR-9-3p	down-regulated							1	0	1	,Sun, 2023
hsa-miR-153-3p	down-regulated							1	0	1	,Sun, 2023
hsa-miR-9-5p	down-regulated							1	0	1	,Sun, 2023
hsa-miR-124-3p	down-regulated							1	0	1	,Sun, 2023
hsa-miR-1469								0	0	0	,Kumar, 2017
hsa-miR-638								0	0	0	,Kumar, 2017
hsa-miR-1184								0	0	0	,Kumar, 2017
hsa-miR-320b								0	0	0	,ERP133592, 2022
hsa-miR-1246								0	0	0	,ERP133592, 2022
hsa-miR-671-3p								0	0	0	,ERP133592, 2022
hsa-miR-181a-5p								0	0	0	,ERP133592, 2022

## Sheet: Supplementary Table 2
Supplementary Table 2. Identification of key regulatory pathways and GO terms associated with miRNAs in MCI
Consistent upregulation										Consistent downregulation
Biological Process					Cellular component					Biological Process					Cellular component
GO Category	p-value	#genes	#miRNAs		GO Category	p-value	#genes	#miRNAs		GO Category	p-value	#genes	#miRNAs		GO Category	p-value	#genes	#miRNAs
Cellular nitrogen compound metabolic process	1.40915e-74	590	5		Organelle	7.8491e-171	1181	6		Cellular nitrogen compound metabolic process	1.01e-81	676	3		Organelle	2.3796e-156	1305	3
Biosynthetic process	1.6993e-51	488	6		Cellular_component	1.03743e-38	1559	6		Biosynthetic process	5.24e-55	556	3		Cellular_component	1.96074e-37	1805	3
Cellular protein modification process	1.74479e-41	314	6		Cytosol	1.4783e-38	367	6		Cellular protein modification process	8.09e-54	378	2		Nucleoplasm	2.43377e-37	220	3
Gene expression	1.80262e-36	112	5		Nucleoplasm	2.6315e-29	183	5		Gene expression	4.75e-53	144	2		Cytosol	1.44722e-34	399	3
Symbiosis, encompassing mutualism through parasitism	2.23886e-34	106	5		Protein complex	6.51251e-29	433	6		Symbiosis encompassing mutualism through parasitism	1.78e-30	109	3		Protein complex	8.10196e-32	499	3
Viral process	2.48669e-34	98	5		Focal adhesion	4.2258e-06	79	4		Viral process	3.45e-30	100	3		Microtubule organizing center	0.00241663	58	3
Biological_process	3.29217e-27	1498	6		Microtubule organizing center	0.000182227	55	4		Bbiological_process	2.82e-29	1744	3		Box C/D snoRNP complex	0.0195558	3	2
Catabolic process	4.84426e-22	233	5		Box C/D snoRNP complex	0.010761	3	1		Mitotic cell cycle	1.18e-27	88	2		Nuclear pore	0.042503	20	2
Small molecule metabolic process	5.42315e-21	260	5							Neurotrophin TRK receptor signaling pathway	5.78e-26	63	3
Eurotrophin TRK receptor signaling pathway	9.3309e-19	50	4							Catabolic process	6.3e-25	269	3
Mitotic cell cycle	1.32915e-18	68	5							Small molecule metabolic process	1.41e-23	300	3
Response to stress	9.81882e-18	256	5							Membrane organization	3.23e-19	104	3
Membrane organization	2.78586e-16	89	4		Molecular function					Fc-epsilon receptor signaling pathway	8.27e-18	40	2		Molecular function
Nucleobase-containing compound catabolic process	1.4899e-14	117	4		GO Category	p-value	#genes	#miRNAs		Response to stress	1.99e-17	287	3		GO Category	p-value	#genes	#miRNAs
Cellular component assembly	9.09257e-14	153	6		Ion binding	3.78e-63	683	6		Macromolecular complex assembly	1.48e-16	134	3		Ion binding	7.11072e-61	763	3
Macromolecular complex assembly	2.20595e-13	113	6		Molecular_function	4.97e-41	1550	6		Cellular component assembly	5.29e-16	178	3		Molecular_function	3.42291e-44	1804	3
Cell death	6.41021e-13	118	4		RNA binding	6.54e-37	280	6		Cellular protein metabolic process	2.6e-12	69	2		Enzyme binding	3.31741e-26	206	3
Fc-epsilon receptor signaling pathway	2.29203e-12	31	4		Enzyme binding	1.82e-31	197	6		Mitotic nuclear envelope disassembly	1.66e-11	16	2		RNA binding	6.87157e-25	279	2
Epidermal growth factor receptor signaling pathway	3.71376e-12	41	4		Poly(A) RNA binding	2.92e-20	234	6		Epidermal growth factor receptor signaling pathway	3.47e-11	43	3		Protein binding transcription factor activity	4.07846e-18	90	2
Transcription, DNA-templated	3.71376e-12	277	5		Protein binding transcription factor activity	2.65e-13	73	5		TRIF-dependent toll-like receptor signaling pathway	6.96e-11	21	2		Nucleic acid binding transcription factor activity	4.17675e-11	131	3
Blood coagulation	3.96076e-12	64	4		Cytoskeletal protein binding	5.67e-12	102	4		Nucleobase-containing compound catabolic process	9.38e-11	119	3		Poly(A) RNA binding	1.53451e-09	223	2
Cellular component disassembly involved in execution phase of apoptosis	8.29289e-12	17	2		Nucleic acid binding transcription factor activity	8.38e-10	113	5		Transforming growth factor beta receptor signaling pathway	2.08e-10	45	3		Cytoskeletal protein binding	6.12452e-06	95	3
Fc-gamma receptor signaling pathway involved in phagocytosis	4.39724e-09	18	3		Enzyme regulator activity	4.91e-05	87	4		mRNA metabolic process	5.28e-10	39	2		Transcription coactivator activity	5.51203e-05	55	2
Mitotic nuclear envelope disassembly	7.53798e-09	13	3		Protein kinase binding	0.0355557	65	5		MyD88-independent toll-like receptor signaling pathway	7.41e-10	21	2		Ligase activity	0.00336748	79	2
mRNA metabolic process	7.53798e-09	34	4		Transcription factor binding	0.036255	66	5		DNA metabolic process	9.02e-10	108	3		Transcription factor binding	0.00481027	79	3
Protein complex assembly	7.53798e-09	92	6							Protein complex assembly	1.29e-09	105	3		Enzyme regulator activity	0.00518275	89	3
Fibroblast growth factor receptor signaling pathway	9.72407e-09	35	4							Cell death	1.34e-09	121	3		SMAD binding	0.0191929	17	2
RNA metabolic process	1.10315e-08	38	4							Toll-like receptor 3 signaling pathway	1.42e-09	22	2		Nucleocytoplasmic transporter activity	0.023842	8	2
Platelet activation	1.25499e-08	34	4							Transcription initiation from RNA polymerase II promoter	8.8e-09	43	2
Immune system process	2.36977e-08	166	6							Fibroblast growth factor receptor signaling pathway	1.09e-08	38	2
DNA metabolic process	3.19243e-08	92	5							Toll-like receptor 10 signaling pathway	1.54e-08	17	2
Regulation of transcription from RNA polymerase II promoter in response to hypoxia	4.90517e-08	11	3							Regulation of glucose transport	1.86e-08	13	2
Intrinsic apoptotic signaling pathway	6.00944e-08	19	4							RNA metabolic process	1.86e-08	41	2
Cellular protein metabolic process	7.49722e-08	53	4							Transcription DNA-templated	4.57e-08	293	3
Cell junction organization	5.33038e-06	26	4							Toll-like receptor TLR1:TLR2 signaling pathway	4.59e-08	17	2
Transforming growth factor beta receptor signaling pathway	5.33038e-06	33	4							Toll-like receptor TLR6:TLR2 signaling pathway	4.59e-08	17	2
Protein N-linked glycosylation via asparagine	6.2355e-06	19	4							Post-translational protein modification	8.39e-08	29	2
Termination of RNA polymerase II transcription	9.75476e-06	12	3							Toll-like receptor 5 signaling pathway	1.35e-07	17	2
Insulin receptor signaling pathway	1.80038e-05	28	4							Toll-like receptor 4 signaling pathway	1.7e-07	22	2
mRNA 3'-end processing	2.30127e-05	11	3							Hexose transport	1.89e-07	13	2
Phosphatidylinositol-mediated signaling	2.54693e-05	23	4							Toll-like receptor signaling pathway	2.57e-07	24	2
Generation of precursor metabolites and energy	2.99355e-05	42	5							Blood coagulation	5.51e-07	58	3
Cell junction assembly	5.72584e-05	13	2							Immune system process	5.51e-07	181	3
Platelet degranulation	5.72584e-05	14	4							Toll-like receptor 9 signaling pathway	5.88e-07	17	2
Post-translational protein modification	5.72584e-05	22	4							Stress-activated MAPK cascade	1.5e-06	15	2
Cytoskeleton organization	5.72584e-05	76	5							Fc-gamma receptor signaling pathway involved in phagocytosis	1.5e-06	16	3
Regulation of glucose transport	7.17205e-05	9	3							Protein N-linked glycosylation via asparagine	2.52e-06	21	2
G1/S transition of mitotic cell cycle	0.000114774	28	4							Intrinsic apoptotic signaling pathway	3.05e-06	18	2
G2/M transition of mitotic cell cycle	0.000134137	23	4							Toll-like receptor 2 signaling pathway	4.96e-06	17	2
Innate immune response	0.000150012	76	5							Phosphatidylinositol-mediated signaling	6.74e-06	26	2
mRNA splicing, via spliceosome	0.000239363	36	5							Ribonucleoprotein complex assembly	1.32e-05	28	2
Extracellular matrix disassembly	0.000287523	17	4							Positive regulation of protein insertion into mitochondrial membrane involved in apoptotic signaling pathway	1.78e-05	10	2
Ribonucleoprotein complex assembly	0.000300911	23	4							Innate immune response	1.93e-05	89	3
Cholesterol biosynthetic process	0.00030123	13	2							Nuclear-transcribed mRNA catabolic process deadenylation-dependent decay	2.68e-05	15	2
Hexose transport	0.00030123	9	3							Insulin receptor signaling pathway	2.95e-05	30	2
RNA splicing	0.000320471	43	5							Cell cycle arrest	5.74e-05	34	3
In utero embryonic development	0.000422931	47	5							Cellular component disassembly involved in execution phase of apoptosis	6.04e-05	11	2
Cell cycle	0.000427105	100	5							G1/S transition of mitotic cell cycle	8.29e-05	31	2
Positive regulation of protein insertion into mitochondrial membrane involved in apoptotic signaling pathway	0.000458221	8	3							Platelet activation	0.000109037	29	3
Viral life cycle	0.000595973	16	3							Carbohydrate metabolic process	0.000136491	118	3
mRNA processing	0.000872806	62	5							In utero embryonic development	0.000299788	53	2
Chromatin organization	0.00112101	19	4							Vitamin metabolic process	0.000332819	14	2
Phosphatidylinositol biosynthetic process	0.00149658	12	1							COPI coating of Golgi vesicle	0.000375935	6	2
Antigen processing and presentation of exogenous peptide antigen via MHC class II	0.00159474	18	4							Regulation of defense response to virus by virus	0.000375935	8	2
Cellular lipid metabolic process	0.00168209	18	3							Water-soluble vitamin metabolic process	0.000375935	13	2
Vesicle-mediated transport	0.00176533	101	5							Protein targeting	0.000385523	41	2
Cellular response to hypoxia	0.00194806	24	5							G2/M transition of mitotic cell cycle	0.000394638	24	2
Response to virus	0.00202802	27	5							Generation of precursor metabolites and energy	0.000394638	43	3
Energy reserve metabolic process	0.0047022	14	2							MyD88-dependent toll-like receptor signaling pathway	0.000399881	17	2
Cellular component movement	0.00580928	16	4							Glycosaminoglycan metabolic process	0.000528481	17	2
TRIF-dependent toll-like receptor signaling pathway	0.00611882	10	3							Regulation of transcription involved in G1/S transition of mitotic cell cycle	0.000986092	9	1
Cytokine-mediated signaling pathway	0.00675008	36	5							Platelet degranulation	0.00105929	13	3
Transcription initiation from RNA polymerase II promoter	0.00750295	26	5							RNA splicing	0.00109553	46	3
Toll-like receptor 10 signaling pathway	0.00764981	9	2							Keratan sulfate metabolic process	0.00112613	8	1
Nucleobase-containing small molecule metabolic process	0.00783478	10	3							Nuclear-transcribed mRNA poly(A) tail shortening	0.00117799	10	2
Notch signaling pathway	0.00783478	27	4							Post-Golgi vesicle-mediated transport	0.00125192	11	2
Notch receptor processing	0.00798747	8	3							Cell cycle	0.0015712	110	2
Post-Golgi vesicle-mediated transport	0.00913277	9	3							Anaphase-promoting complex-dependent proteasomal ubiquitin-dependent protein catabolic process	0.00183046	15	1
Androgen receptor signaling pathway	0.0122137	11	1							Cellular component movement	0.00323877	18	2
Toll-like receptor TLR1:TLR2 signaling pathway	0.0122137	9	2							mRNA transport	0.00323877	19	2
Toll-like receptor TLR6:TLR2 signaling pathway	0.0122137	9	2							Cell junction organization	0.0035749	22	3
COPII vesicle coating	0.0135215	6	2							Cytokine-mediated signaling pathway	0.00382424	41	3
MyD88-independent toll-like receptor signaling pathway	0.0139611	10	3							Regulation of ubiquitin-protein ligase activity involved in mitotic cell cycle	0.00404738	12	1
Positive regulation of ubiquitin-protein ligase activity involved in mitotic cell cycle	0.0139611	10	4							Activation of signaling protein activity involved in unfolded protein response	0.00405286	11	2
Cofactor metabolic process	0.0169912	27	5							Cell junction assembly	0.00405286	11	3
Regulation of ubiquitin-protein ligase activity involved in mitotic cell cycle	0.0178324	10	4							Transcription from RNA polymerase II promoter	0.00510021	76	2
Toll-like receptor 5 signaling pathway	0.0188994	9	2							mRNA processing	0.00531843	66	2
Activation of phospholipase C activity	0.0220725	10	3							Regulation of interferon-gamma-mediated signaling pathway	0.0069843	6	2
Negative regulation of extrinsic apoptotic signaling pathway	0.0220725	13	3							Glucose transport	0.00812801	14	2
Cell cycle arrest	0.0220725	24	3							Negative regulation of transforming growth factor beta receptor signaling pathway	0.00812801	19	2
Toll-like receptor 4 signaling pathway	0.0246637	12	3							Inactivation of MAPK activity	0.00906239	12	1
Vacuolar transport	0.0258155	12	2							Protein polyubiquitination	0.00927827	25	2
Protein targeting	0.0258155	31	4							Vesicle-mediated transport	0.00927827	110	3
Inositol phosphate metabolic process	0.0285073	7	3							Protein ubiquitination	0.00977061	70	2
Positive regulation of proteasomal ubiquitin-dependent protein catabolic process	0.0301553	14	3							Nucleobase-containing small molecule interconversion	0.010387	5	1
Negative regulation of axonogenesis	0.0311833	7	3							Ras protein signal transduction	0.0121384	18	2
Antigen processing and presentation of exogenous peptide antigen via MHC class I	0.0311833	13	4							Nucleocytoplasmic transport	0.0121384	44	2
Carbohydrate metabolic process	0.0316859	91	5							Positive regulation of interferon-beta production	0.0127038	9	2
Phospholipid metabolic process	0.0337262	19	2							Inositol phosphate metabolic process	0.0134782	8	2
Toll-like receptor 9 signaling pathway	0.0339468	9	2							DNA damage response signal transduction by p53 class mediator resulting in cell cycle arrest	0.0139971	12	2
Toll-like receptor 3 signaling pathway	0.0342013	10	3							Multicellular organism growth	0.0139971	25	3
Axon guidance	0.0343848	46	4							Regulation of transcription from RNA polymerase II promoter in response to hypoxia	0.0142398	6	2
Extracellular matrix organization	0.0358803	37	4							Hippo signaling	0.0144366	11	2
Apoptotic process	0.0358803	89	4							Chromatin remodeling	0.0147796	21	2
Leukocyte migration	0.0359103	14	4							Glucose metabolic process	0.0152961	23	3
Toll-like receptor signaling pathway	0.0360603	13	3							Keratan sulfate biosynthetic process	0.016288	6	1
Antigen processing and presentation of peptide antigen via MHC class I	0.0368425	19	4							JAK-STAT cascade involved in growth hormone signaling pathway	0.016288	6	1
DNA duplex unwinding	0.0371241	12	4							Anatomical structure morphogenesis	0.016288	16	2
Intracellular transport of virus	0.0391238	4	2							Apoptotic signaling pathway	0.0167706	19	3
Negative regulation of myeloid cell differentiation	0.0407057	8	2							Protein targeting to membrane	0.0179473	8	2
NLS-bearing protein import into nucleus	0.0440295	5	2							Antigen processing and presentation of exogenous peptide antigen via MHC class II	0.0179473	17	2
Negative regulation of type I interferon production	0.0440295	6	2							Cellular lipid metabolic process	0.0188549	17	2
Anaphase-promoting complex-dependent proteasomal ubiquitin-dependent protein catabolic process	0.0440295	11	4							Cellular metabolic process	0.0208962	22	2
Auclear-transcribed mRNA catabolic process, nonsense-mediated decay	0.0463649	16	3							Negative regulation of translation involved in gene silencing by miRNA	0.0221091	6	2
Establishment of integrated proviral latency	0.0499765	3	4							Activation of MAPKK activity	0.0230212	15	2
										Extracellular matrix disassembly	0.0305724	14	2
										Positive regulation of ubiquitin-protein ligase activity involved in mitotic cell cycle	0.0329137	10	1
										Energy reserve metabolic process	0.0402726	13	2
										Nucleotide-binding oligomerization domain containing signaling pathway	0.0413706	5	1
										Positive regulation of type I interferon production	0.0413706	10	2
										mRNA splicing via spliceosome	0.0415844	32	2
										Retrograde vesicle-mediated transport Golgi to ER	0.0480028	9	2
										Axon guidance	0.0492121	51	3
